# Supplementary material for: Prevalence, Incidence, and Factors Associated with Posttraumatic Stress at Three-Month Follow-Up among New York City Healthcare Workers after the First Wave of the COVID-19 Pandemic
Source: Int J Environ Res Public Health. 2021 Dec 27;19(1):262. doi: 10.3390/ijerph19010262 (PMC8750525; doi:10.3390/ijerph19010262)
Supplement: Supplementary file 1 [file ijerph-19-00262-s001.zip]

Archive with 1 entries (1 files):
- ijerph-1489674-supplementary.pdf
